# Supplementary material for: From Transient Knockdown to Density-Driven Collapse: A Mechanistic Comparison of Adult Mosquito Control by Space Spraying and Mass Trapping in Maldivian Islands
Source: Insects. 2026 May 2;17(5):471. doi: 10.3390/insects17050471 (PMC13207721; doi:10.3390/insects17050471)
Supplement: Supplementary file 1 [file insects-17-00471-s001.zip]

Archive with 12 entries (12 files):
- Figure S1.pdf
- __MACOSX/._Figure S1.pdf
- Figure S2.pdf
- __MACOSX/._Figure S2.pdf
- Table S1.pdf
- __MACOSX/._Table S1.pdf
- Table S2.pdf
- __MACOSX/._Table S2.pdf
- Table S3.pdf
- __MACOSX/._Table S3.pdf
- Table_S4.pdf
- __MACOSX/._Table_S4.pdf
